# Supplementary material for: Patient‐specific logic models of signaling pathways from screenings on cancer biopsies to prioritize personalized combination therapies
Source: Mol Syst Biol. 2020 Feb 19;16(2):e8664. doi: 10.15252/msb.20188664 (PMC7029724; doi:10.15252/msb.20188664)
Supplement: Supplementary file 2 — Dataset EV1 [file MSB-16-e8664-s002.xlsx]

## Sheet: Sheet1
	AsPC1					BxPC3
	upper	mean	lower			upper	mean	lower
TNF_k_complexI	0.62	0.59	0.57		TNF_k_complexI	0.64	0.61	0.58
NFkB_k_complexI	0.19	0.17	0.15		NFkB_k_complexI	0.32	0.29	0.26
tau_complexI	0.68	0.63	0.57		tau_complexI	0.41	0.37	0.32
cIAPs_k_NFkB	0.57	0.54	0.5		cIAPs_k_NFkB	0.4	0.37	0.34
IkB_k_NFkB	0.53	0.51	0.48		IkB_k_NFkB	0.52	0.5	0.47
tau_NFkB	1.32	1.26	1.19		tau_NFkB	1.09	1.03	0.96
NFkB_k_cIAPs	0.62	0.58	0.55		NFkB_k_cIAPs	0.6	0.57	0.54
Cas6_k_cIAPs	0.63	0.59	0.56		Cas6_k_cIAPs	0.68	0.64	0.61
Cas3_k_cIAPs	0.27	0.23	0.2		Cas3_k_cIAPs	0.32	0.28	0.25
Mito_k_cIAPs	0.6	0.57	0.54		Mito_k_cIAPs	0.62	0.58	0.55
tau_cIAPs	1.4	1.35	1.3		tau_cIAPs	1.36	1.31	1.26
cIAPs_k_Cas6	0.61	0.58	0.56		cIAPs_k_Cas6	0.54	0.51	0.48
Cas3_k_Cas6	0.05	0.04	0.03		Cas3_k_Cas6	0.07	0.06	0.04
tau_Cas6	1.35	1.3	1.24		tau_Cas6	1.36	1.3	1.24
AktP_k_Akt	0.79	0.77	0.75		AktP_k_Akt	0.48	0.46	0.43
AktM_k_Akt	0.43	0.42	0.41		AktM_k_Akt	0.51	0.49	0.47
tau_Akt	1.57	1.51	1.46		tau_Akt	1.44	1.39	1.33
complexI_k_IKKs	0.5	0.46	0.43		complexI_k_IKKs	0.46	0.43	0.39
NFkB_k_IKKs	0.62	0.58	0.54		NFkB_k_IKKs	0.59	0.55	0.51
Akt_k_IKKs	0.41	0.38	0.35		Akt_k_IKKs	0.35	0.32	0.29
PDPK1_k_IKKs	0.53	0.49	0.46		PDPK1_k_IKKs	0.44	0.41	0.38
tau_IKKs	1.66	1.6	1.55		tau_IKKs	1.55	1.49	1.42
NFkB_k_IkB	0.32	0.3	0.27		NFkB_k_IkB	0.35	0.33	0.3
IKKs_k_IkB	0.4	0.38	0.36		IKKs_k_IkB	0.46	0.44	0.42
tau_IkB	1.44	1.38	1.33		tau_IkB	1.18	1.11	1.04
complexI_k_Cas8	0.25	0.22	0.2		complexI_k_Cas8	0.16	0.14	0.12
NFkB_k_Cas8	0.73	0.72	0.7		NFkB_k_Cas8	0.71	0.69	0.67
cIAPs_k_Cas8	0.55	0.52	0.49		cIAPs_k_Cas8	0.67	0.64	0.6
Cas6_k_Cas8	0.42	0.39	0.36		Cas6_k_Cas8	0.29	0.26	0.23
tau_Cas8	1.46	1.4	1.34		tau_Cas8	1.14	1.07	1
cIAPs_k_APC	0.53	0.5	0.48		cIAPs_k_APC	0.47	0.44	0.41
Cas9_k_APC	0.4	0.37	0.35		Cas9_k_APC	0.4	0.38	0.36
Mito_k_APC	0.5	0.48	0.45		Mito_k_APC	0.55	0.52	0.49
p53_k_APC	0.73	0.7	0.67		p53_k_APC	0.78	0.76	0.73
tau_APC	1.59	1.54	1.49		tau_APC	1.61	1.56	1.5
cIAPs_k_Cas3	0.4	0.37	0.34		cIAPs_k_Cas3	0.33	0.3	0.27
Cas6_k_Cas3	0.32	0.28	0.25		Cas6_k_Cas3	0.37	0.33	0.3
Cas8_k_Cas3	0.23	0.21	0.19		Cas8_k_Cas3	0.25	0.23	0.2
APC_k_Cas3	0.55	0.53	0.51		APC_k_Cas3	0.58	0.56	0.53
tau_Cas3	0.03	0.03	0.02		tau_Cas3	0.04	0.04	0.03
cIAPs_k_Cas9	0.54	0.51	0.48		cIAPs_k_Cas9	0.6	0.57	0.53
Akt_k_Cas9	0.66	0.64	0.62		Akt_k_Cas9	0.65	0.63	0.6
Cas8_k_Cas9	0.31	0.29	0.26		Cas8_k_Cas9	0.28	0.26	0.23
APC_k_Cas9	0.3	0.27	0.25		APC_k_Cas9	0.2	0.18	0.16
Cas3_k_Cas9	0.29	0.26	0.24		Cas3_k_Cas9	0.31	0.28	0.25
MEK_k_Cas9	0.5	0.48	0.45		MEK_k_Cas9	0.52	0.5	0.48
tau_Cas9	1.47	1.41	1.36		tau_Cas9	1.3	1.24	1.18
Cas8_k_Mito	0.54	0.51	0.47		Cas8_k_Mito	0.46	0.42	0.39
p53_k_Mito	0.52	0.49	0.46		p53_k_Mito	0.56	0.53	0.5
JNK_k_Mito	0.61	0.58	0.55		JNK_k_Mito	0.59	0.55	0.52
BclX_k_Mito	0.38	0.35	0.33		BclX_k_Mito	0.36	0.33	0.3
tau_Mito	1.27	1.21	1.15		tau_Mito	1.42	1.36	1.3
JNK_k_p53	0.57	0.54	0.51		JNK_k_p53	0.49	0.45	0.42
Mdm2_k_p53	0.47	0.44	0.41		Mdm2_k_p53	0.57	0.53	0.5
MEK_k_p53	0.49	0.46	0.43		MEK_k_p53	0.41	0.38	0.35
tau_p53	1.12	1.06	1.01		tau_p53	0.79	0.74	0.69
complexI_k_JNK	0.48	0.45	0.42		complexI_k_JNK	0.42	0.38	0.35
Akt_k_JNK	0.59	0.56	0.53		Akt_k_JNK	0.58	0.55	0.51
RAS_k_JNK	0.47	0.44	0.41		RAS_k_JNK	0.48	0.45	0.42
tau_JNK	1.03	0.97	0.91		tau_JNK	0.83	0.77	0.72
NFkB_k_BclX	0.28	0.25	0.22		NFkB_k_BclX	0.26	0.23	0.2
Akt_k_BclX	0.33	0.3	0.27		Akt_k_BclX	0.32	0.28	0.25
p53_k_BclX	0.71	0.68	0.65		p53_k_BclX	0.73	0.69	0.66
PDPK1_k_BclX	0.3	0.27	0.24		PDPK1_k_BclX	0.29	0.26	0.23
MEK_k_BclX	0.29	0.26	0.24		MEK_k_BclX	0.28	0.25	0.22
JAK_k_BclX	0.46	0.43	0.4		JAK_k_BclX	0.38	0.35	0.32
tau_BclX	1.38	1.32	1.25		tau_BclX	1.3	1.22	1.15
Akt_k_Mdm2	0.61	0.57	0.53		Akt_k_Mdm2	0.59	0.55	0.52
p53_k_Mdm2	0.63	0.6	0.56		p53_k_Mdm2	0.57	0.54	0.5
tau_Mdm2	1.27	1.2	1.13		tau_Mdm2	1.33	1.25	1.18
EGF_k_EGFR	0.73	0.71	0.68		EGF_k_EGFR	0.74	0.72	0.69
tau_EGFR	1.4	1.34	1.28		tau_EGFR	1.24	1.18	1.11
EGFR_k_PI3K	0.52	0.49	0.47		EGFR_k_PI3K	0.52	0.5	0.48
RAS_k_PI3K	0.33	0.3	0.28		RAS_k_PI3K	0.42	0.39	0.36
tau_PI3K	1.43	1.38	1.33		tau_PI3K	1.24	1.17	1.11
p53_k_PIP3	0.69	0.66	0.64		p53_k_PIP3	0.35	0.33	0.3
PI3K_k_PIP3	0.37	0.35	0.33		PI3K_k_PIP3	0.51	0.49	0.47
tau_PIP3	1.35	1.3	1.25		tau_PIP3	1.2	1.14	1.08
PIP3_k_PDPK1	0.56	0.53	0.51		PIP3_k_PDPK1	0.7	0.68	0.65
tau_PDPK1	1.4	1.34	1.28		tau_PDPK1	1.32	1.26	1.21
PIP3_k_AktP	0.41	0.38	0.35		PIP3_k_AktP	0.7	0.67	0.64
PDPK1_k_AktP	0.42	0.39	0.36		PDPK1_k_AktP	0.7	0.67	0.64
tau_AktP	1.38	1.31	1.25		tau_AktP	1.54	1.48	1.43
PDPK1_k_AktM	0.87	0.86	0.84		PDPK1_k_AktM	0.63	0.61	0.59
tau_AktM	1.57	1.52	1.47		tau_AktM	1.34	1.28	1.22
EGFR_k_RAS	0.5	0.47	0.44		EGFR_k_RAS	0.52	0.5	0.47
MEK_k_RAS	0.66	0.64	0.61		MEK_k_RAS	0.59	0.56	0.53
tau_RAS	0.99	0.92	0.86		tau_RAS	0.88	0.82	0.76
PDPK1_k_MEK	0.53	0.49	0.46		PDPK1_k_MEK	0.47	0.44	0.41
RAS_k_MEK	0.59	0.57	0.54		RAS_k_MEK	0.6	0.57	0.54
tau_MEK	1.34	1.28	1.22		tau_MEK	1.31	1.25	1.19
EGFR_k_JAK	0.72	0.7	0.67		EGFR_k_JAK	0.64	0.61	0.58
tau_JAK	1.48	1.42	1.35		tau_JAK	1.31	1.24	1.16
