# Supplementary material for: Patient‐specific logic models of signaling pathways from screenings on cancer biopsies to prioritize personalized combination therapies
Source: Mol Syst Biol. 2020 Feb 19;16(2):e8664. doi: 10.15252/msb.20188664 (PMC7029724; doi:10.15252/msb.20188664)
Supplement: Supplementary file 3 — Dataset EV2 [file MSB-16-e8664-s003.xls]

## Sheet: Summary
Title:	Drug combination testing in the human pancreas carcinoma model AsPC-1
Animals:	NMRI nu/nu	female
Tumor:	AsPC-1
Therapy:
Group	No.	Treatment	0	Application Route	Sequence Days	Dose	Deaths	max BW-Loss	optimum T/C
0	mice	0	0	0	0	mg/kg/inj.	(days)	(%)	(%, TV)
0	0	0	0	0	0	0
A	5	Vehicle	0	p.o.	Q1D	0
0	0	0	0	0	0	0
0	0	0	0	0	0	0
B	5	Navitoclax +	0	p.o.	Q1D	100 mg/kg		5% (day 23)	67,7% (day 21)
0	0	Taselisib	0	p.o.	Q1D	2,5 mg/kg
0	0	0	0	0	0	0
C	5	Trametinib +	0	p.o.	Q1D	1 mg/kg		5% (day 21)	58% (day 23)
0	0	MK-2206	0	p.o.	Day 0,2,4,7,9,11	120 mg/kg
0	0	0	0	0	0	0
D	5	Navitoclax +	0	p.o.	Q1D	100 mg/kg		4% (day 23)	64,1% (day 23)
0	0	PHT-427	0	p.o.	BID x 10 days	200 mg/kg
0	0	0	0	0	0	0
E	5	Gemcitabine	0	i.p.	once/week	100 mg/kg			56,2% (day 21)
0	0	0	0	0	0	0

## Sheet: Treatment_groups
	Experiment						Study	16417
	Title	#REF!	Drug combination testing in the human pancreas carcinoma model AsPC-1				Date:	2019-06-25	#REF!
	#REF!	#REF!					Scientist:	Prof. W. Walther	#REF!
	Sponsor	#REF!	Bioquant BQ (Prof. J. Saez-Rodriguez)	#REF!	#REF!	#REF!	Assistent:	Bü	#REF!
	Address / Phone	#REF!	Universitätsklinikum Heidelberg, Im Neuenheimer Feld 267, 69120 Heidelberg	#REF!	0	#REF!	Experiment finished (Y/N)		Yes
		T V V:	Anz.Ther.: Reg 0010/19			Time scheduled:	23.07.2019 beendet	GVO (Y/N):	No
	Animals	Mice	Animal age	6-8 weeks	Total number of animals		25	Sex	female
	Groups	Strain	Tumor/Cells	Origin	Cell count	Inoculation	Day		Sterile assay
	A-E	NMRI nu/nu	AsPC-1	in vitro	1x10^6	s.c.	0		0
	0	0	Viab: 96%	0	0	0	0		0
	0	0	P13	0	0	0	0		0
	0	0	0	0	0	0	0		0
	Parameters						Others (please specify!)
			Body weight	Survival	Tumor volume		0
	Groups	A-E	x	0	x		0
	Day	0	1xweek	0	2xweek		0
	Test substances		Navitoclax			Standard-	Gemcitabine
			Taselisib			substances	0
			Trametinib				0
			MK-2206				0
			PHT-427				0
					FACS:	Preservation:		If organ:
									please select
											Aktuelle
	Remarks:	Therapy from … palpable tumor size									Versuch Nr.:	16417
		End of experiment: ethical endpoint
		5
	Group	No.	Treatment		Application Route	Sequence Days	Hours	Dose	Special
		mice						mg/kg/inj.	comments
	A	5	Vehicle		p.o.	Q1D
	B	5	Navitoclax +		p.o.	Q1D		100 mg/kg
			Taselisib		p.o.	Q1D		2,5 mg/kg	6 days/week
	C	5	Trametinib +		p.o.	Q1D		1 mg/kg
			MK-2206		p.o.	Day 0,2,4,7,9,11		120 mg/kg
	D	5	Navitoclax +		p.o.	Q1D		100 mg/kg
			PHT-427		p.o.	BID x 10 days		200 mg/kg
	E	5	Gemcitabine		i.p.	once/week		100 mg/kg

## Sheet: Samples
MV:	16417
Date:	2019-06-25
Experiment Finished:		Yes
List of samples and autopsy
Group /	Date	Day	Tumor	Tumor	Tumor	Tumor	Liver	Liver	Liver	Liver	Lung	Lung	Lung	Lung	Kidney	Kidney	Kidney	Kidney	please select	please select	please select	please select	EDTA-BLOOD	SERUM	EDTA-PLASMA	Li Hep-PLASMA	FACS Blut	FACS Tumor	FACS Milz	FACS KM	FACS Thymus	COD Cause of Death	Findings
Mouse			weight (g)	schock	Tissue Tec	FFPE	weight (g)	schock	Tissue Tec	FFPE	weight (g)	schock	Tissue Tec	FFPE	weight (g)	schock	Tissue Tec	FFPE	in (g)	schock	Tissue Tec	FFPE
A1	2019-07-23	28	0.2624	X																												study end
A2	2019-07-23	28	0.3089	X																												study end	Tumor necrotic
A3	2019-07-23	28	0.3048	X																												study end
A4	2019-07-23	28	0.258	X																												study end
A5	2019-07-23	28	0.249	X																												study end
	Mean:		0.27662
	SD:		0.028053
B1	2019-07-23	28	0.288	X																												study end
B2	2019-07-23	28	0.164	X																												study end
B3	2019-07-23	28	0.23	X																												study end
B4	2019-07-23	28	0.262	X																												study end
	Mean:		0.236
	SD:		0.0535413
C1	2019-07-23	28	0.214	X																												study end
C2	2019-07-23	28	0.252	X																												study end
C3	2019-07-23	28	0.1277	X																												study end
C4	2019-07-23	28	0.1249	X																												study end
	Mean:		0.17965
	SD:		0.0635369
D1	2019-07-23	28	0.2369	X																												study end
D2	2019-07-23	28	0.265	X																												study end
D3	2019-07-23	28	0.422	X																												study end
D4	2019-07-23	28	0.239	X																												study end
	Mean:		0.290725
	SD:		0.0884449
E1	2019-07-23	28	0.195	X																												study end
E2	2019-07-23	28	0.135	X																												study end
E3	2019-07-23	28	0.298	X																												study end
E4	2019-07-23	28	0.323	X																												study end
	Mean:		0.23775
	SD:		0.0880961

## Sheet: Compounds
Compounds
Group	Treatment		Code No.	Manufacturer	Receipt	Batch	Storage	Solvent	Description of formulation	Rest
	0
A	Vehicle
	0
	0
B	Navitoclax +			Selleckchem	2019-05-24				5% DMSO,NaCl + Tween
	Taselisib			Selleckchem	2019-05-24	2			5% DMSO,NaCl + Tween
	0
C	Trametinib +			Selleckchem	2019-05-24				0,5% Methocel
	MK-2206			Selleckchem	2019-05-24	11			15% captisol
	0
D	Navitoclax +			Selleckchem	2019-05-24	28			5% DMSO,NaCl + Tween
	PHT-427			Selleckchem	2019-05-24	2			5% DMSO+corn oil/Ultrasound
	0
E	Gemcitabine			Selleckchem	2019-05-24	9			NaCl
	0

## Sheet: Documentation
Documentation																								.--- Analgesie ---
						Drug	Charge	App.-volume / animal (ml)	Number of animals	Total amount of drug (mg)	Abbr.	Comments		App.- concentration (mg/ml)										Metacam
Study:	16417	Start Date:	2019-06-25		1																			Tramadol
	Behandlungsbeginn:		2019-07-10		2																			.--- Anaestesie ---
	verantw. Assistent:		Bü		3																			Etomidat
	Tumormodell / aus Passage:		AsPC-1	P13	4																			Hypnomidat
	Gewebebeschaffenheit:		Zellen		5																			Isofluran
	Spezies / Stamm:		Mice	NMRI nu/nu	6																			Ketamin
	Geschlecht:		female		7																			Xylazin
	Züchter:		Janvier																					.--- Antibiotikum ---
	Alter der Mäuse:		2019-06-18																					Gentamyzin
	Sterilprobe:
Date	Study day	Treatm.-Day	TA	Event or action		Treatments (if treatment = X, record each dose change in box)
2019-06-25	0		Bü	Injection of cells		Gruppen:	Gr. A	Gr. B	Gr. B	Gr. C	Gr. C	Gr. D	Gr. D	Gr. E
2019-07-04	9		Bü	Visite		Treatment:	Vehicle	Navitoclax +	Taselisib	Trametinib +	MK-2206	Navitoclax +	PHT-427	Gemcitabine
2019-07-08	13		Bü	Visite		Sequence Day:	Q1D	Q1D	Q1D	Q1D	Day 0,2,4,7,9,11	Q1D	BID x 10 days	once/week
2019-07-10	15	1	Bü	TV/BW,randomization, start 1. treatm.		Dose:		100 mg/kg	2,5 mg/kg	1 mg/kg	120 mg/kg	100 mg/kg	200 mg/kg	100 mg/kg
2019-07-11	16	2	Bü	treatm.		2019-07-10	x	x	x	x	x	x	x	x
2019-07-12	17	3	Bü	treatm.,TV/BW		2019-07-11	x	x	x	x	-	x	x	-
2019-07-13	18	4	Böh	treatm.		2019-07-12	x	x	x	x	x	x	x	-
2019-07-14	19	5	Dab	treatm.		2019-07-13	x	x	x	x	-	x	x	-
2019-07-15	20	6	Bü	treatm.		2019-07-14	x	x	x	x	-	x	x	-
2019-07-16	21	7	Bü	treatm.,TV/BW		2019-07-15	x	x	x	x	x	x	x	-
2019-07-17	22	8	Bü	treatm.		2019-07-16	x	x	-	x	-	x	x	-
2019-07-18	23	9	Bü	treatm.TV/BW		2019-07-17	x	x	x	x	x	x	x	x
2019-07-19	24	10	Gro	treatm.		2019-07-18	x	x	x	x	-	x	x	-
2019-07-20	25	11	Gro	treatm.		2019-07-19	x	x	x	x	x	x	x	-
2019-07-21	26	12	Dab	treatm.		2019-07-20	x	x	x	x	-	x	-	-
2019-07-22	27	13	Bü	last treatm., TV/BW		2019-07-21	x	x	-	x	-	x	-	-
2019-07-23	28	14	Bü	termination of study and sampling		2019-07-22	x	x	-	x	x	x	-	-

## Sheet: TV_Values
Tumor Volume Values [cm³]									RTV Values (RTV = Relative tumor volume: quote of TV (Day X) / TV (Day 0)
Study:	16417	1. Meas.	2. Meas.	3. Meas.	4. Meas.	5. Meas.			2. Meas.	3. Meas.	4. Meas.	5. Meas.
Date	2019-06-25	TV [cm³]	TV [cm³]	TV [cm³]	TV [cm³]	TV [cm³]			RTV	RTV	RTV	RTV
Group	Day	15	17	21	23	27		Day	17	21	23	27
A	A1	0.145	0.164	0.307	0.26	0.341		A1	1.1	2.1	1.8	2.4
	A2	0.119	0.191	0.414	0.406	0.528		A2	1.6	3.5	3.4	4.4
	A3	0.15	0.193	0.243	0.293	0.493		A3	1.3	1.6	2	3.3
	A4	0.176	0.177	0.253	0.353	0.51		A4	1	1.4	2	2.9
	A5	0.104	0.174	0.227	0.358	0.307		A5	1.7	2.2	3.4	3
B	B1	0.136	0.109	0.152	0.18	0.561		B1	0.8	1.1	1.3	4.1
	B2	0.138	0.212	0.251	0.303	0.539		B2	1.5	1.8	2.2	3.9
	B3	0.173	0.213	0.216	0.247	0.253		B3	1.2	1.2	1.4	1.5
	B4	0.111	0.121	0.163	0.293	0.179		B4	1.1	1.5	2.6	1.6
C	C1	0.139	0.108	0.233	0.228	0.317		C1	0.8	1.7	1.6	2.3
	C2	0.187	0.121	0.19	0.223	0.299		C2	0.6	1	1.2	1.6
	C3	0.107	0.102	0.132	0.159	0.209		C3	1	1.2	1.5	2
	C4	0.129	0.103	0.122	0.165	0.244		C4	0.8	0.9	1.3	1.9
D	D1	0.098	0.098	0.141	0.153	0.301		D1	1	1.4	1.6	3.1
	D2	0.122	0.109	0.177	0.177	0.234		D2	0.9	1.5	1.5	1.9
	D3	0.183	0.234	0.316	0.343	0.556		D3	1.3	1.7	1.9	3
	D4	0.146	0.09	0.14	0.183	0.266		D4	0.6	1	1.3	1.8
E	E1	0.102	0.216	0.15	0.315	0.262		E1	2.1	1.5	3.1	2.6
	E2	0.142	0.101	0.139	0.128	0.22		E2	0.7	1	0.9	1.5
	E3	0.156	0.115	0.154	0.247	0.356		E3	0.7	1	1.6	2.3
	E4	0.157	0.16	0.206	0.276	0.36		E4	1	1.3	1.8	2.3

## Sheet: BW_Values
Body Weight Values [g]
Study:	16417	1. Meas.	2. Meas.	3. Meas.	4. Meas.	5. Meas.
Date	2019-06-25	BW [g]	BW [g]	BW [g]	BW [g]	BW [g]
Group	Day	15	17	21	23	27
A	A1	26	26.37	27.28	27.21	27.47
	A2	29.32	25.83	25.71	25.33	26.25
	A3	26.88	27.77	28.4	28.35	28.28		1
	A4	28.31	27.99	28.77	28.88	28.41
	A5	31.28	30.97	31.84	31.53	31.88
B	B1	28.8	28.96	28.51	27.57	28.18
	B2	29.81	28.77	28.92	27.24	28.37
	B3	29	28.89	28.63	27.7	29.17
	B4	28.15	27.92	28.55	27.86	28.95
C	C1	30.19	29.84	29.05	29.2	29.92
	C2	26.98	25.64	24.31	25.04	27.57
	C3	25.41	23.87	23.74	22.39	24.97
	C4	25.79	26.37	25.85	24.9	26.17
D	D1	28.17	27.85	27.07	27.51	28.17
	D2	25.67	26.71	26.55	25.68	26.88
	D3	27.99	27.12	27.35	25.09	26.98
	D4	29.82	29.86	29.07	28.46	29.37
E	E1	25.74	25.88	27.33	25.8	27.37
	E2	25.74	29.91	30.28	30.7	31.19
	E3	29.42	29.14	30.04	29.38	30.05
	E4	28.02	26.75	27.94	26.94	27.58

## Sheet: TV_Statistics
Tumor Volume Statistics (all values in cm³)
Study:	16417		Date:	2019-06-25
	Meas.		1	2	3	4	5
	Date:		2019-07-10	2019-07-12	2019-07-16	2019-07-18	2019-07-22
Group	Day:		15	17	21	23	27
A	(n)		5	5	5	5	5
	Tumor Volume	Median	0.145	0.177	0.253	0.353	0.493
	[cm³]	Mean	0.1388	0.1798	0.2888	0.334	0.4358
		[S.D.]	0.028066	0.0121532	0.0761656	0.0576151	0.103507
	RTV	Median	1	1.3	2.1	2	3
		Mean	1	1.34	2.16	2.52	3.2
	Meas.		Gr. B M1	Gr. B M2	Gr. B M3	Gr. B M4	Gr. B M5
B	(n)		4	4	4	4	4
	Tumor Volume	Median	0.137	0.1665	0.1895	0.27	0.396
	[cm³]	Mean	0.1395	0.16375	0.1955	0.25575	0.383
		[S.D.]	0.0254886	0.0565059	0.0463645	0.0560796	0.195394
	RTV	Median	1	1.15	1.35	1.8	2.75
		Mean	1	1.15	1.4	1.875	2.775
	T/C [%]		100.504	91.0734	67.6939	76.5719	87.8844
	Meas.		Gr. C M1	Gr. C M2	Gr. C M3	Gr. C M4	Gr. C M5
C	(n)		4	4	4	4	4
	Tumor Volume	Median	0.134	0.1055	0.161	0.194	0.2715
	[cm³]	Mean	0.1405	0.1085	0.16925	0.19375	0.26725
		[S.D.]	0.0337589	0.00873689	0.0520088	0.0368001	0.0497217
	RTV	Median	1	0.8	1.1	1.4	1.95
		Mean	1	0.8	1.2	1.4	1.95
	T/C [%]		101.225	60.3448	58.6046	58.009	61.324
	Meas.		Gr. D M1	Gr. D M2	Gr. D M3	Gr. D M4	Gr. D M5
D	(n)		4	4	4	4	4
	Tumor Volume	Median	0.134	0.1035	0.159	0.18	0.2835
	[cm³]	Mean	0.13725	0.13275	0.1935	0.214	0.33925
		[S.D.]	0.0362526	0.0679479	0.0834606	0.0869713	0.147068
	RTV	Median	1	0.95	1.45	1.55	2.45
		Mean	1	0.95	1.4	1.575	2.45
	T/C [%]		98.8833	73.832	67.0014	64.0719	77.8453
	Meas.		Gr. E M1	Gr. E M2	Gr. E M3	Gr. E M4	Gr. E M5
E	(n)		4	4	4	4	4
	Tumor Volume	Median	0.149	0.1375	0.152	0.2615	0.309
	[cm³]	Mean	0.13925	0.148	0.16225	0.2415	0.2995
		[S.D.]	0.0257601	0.0518524	0.0298482	0.0806329	0.0697113
	RTV	Median	1	0.85	1.15	1.7	2.3
		Mean	1	1.125	1.2	1.85	2.175
	T/C [%]		100.324	82.3137	56.1807	72.3054	68.7242
	Table for Graph: TV Mean
	DAY		15	17	21	23	27
		A -Vehicle	0.1388	0.1798	0.2888	0.334	0.4358
		B -Navitoclax + Taselisib	0.1395	0.16375	0.1955	0.25575	0.383
		C -Trametinib + MK-2206	0.1405	0.1085	0.16925	0.19375	0.26725
		D -Navitoclax + PHT-427	0.13725	0.13275	0.1935	0.214	0.33925
		E -Gemcitabine	0.13925	0.148	0.16225	0.2415	0.2995
	Table for Graph: RTV Median
	DAY		15	17	21	23	27
		A -Vehicle	1	1.3	2.1	2	3
		B -Navitoclax +	1	1.15	1.35	1.8	2.75
		C -Trametinib +	1	0.8	1.1	1.4	1.95
		D -Navitoclax +	1	0.95	1.45	1.55	2.45
		E -Gemcitabine	1	0.85	1.15	1.7	2.3
	Table for Graph: RTV Mean
	DAY		15	17	21	23	27
		A -Vehicle	1	1.34	2.16	2.52	3.2
		B -Navitoclax +	1	1.15	1.4	1.875	2.775
		C -Trametinib +	1	0.8	1.2	1.4	1.95
		D -Navitoclax +	1	0.95	1.4	1.575	2.45
		E -Gemcitabine	1	1.125	1.2	1.85	2.175
	SEM for	Meas.	1	2	3	4	5
	Tumor	Date:	2019-07-10	2019-07-12	2019-07-16	2019-07-18	2019-07-22
	Volume	Day:	15	17	21	23	27
	A -Vehicle	[SEM]	0.0125515	0.00543507	0.0340623	0.0257663	0.0462897
	B -Navitoclax +	[SEM]	0.0127443	0.0282529	0.0231822	0.0280398	0.0976968
	C -Trametinib +	[SEM]	0.0168795	0.00436845	0.0260044	0.0184001	0.0248609
	D -Navitoclax +	[SEM]	0.0181263	0.0339739	0.0417303	0.0434856	0.0735339
	E -Gemcitabine	[SEM]	0.0128801	0.0259262	0.0149241	0.0403165	0.0348557

## Sheet: BW_Statistics
Body Weight Statistics [g]
Study:	16417		Date:	2019-06-25
	Meas.		1	2	3	4	5
	Date:		2019-07-10	2019-07-12	2019-07-16	2019-07-18	2019-07-22
Group	Day:		15	17	21	23	27	103
A	(n)		5	5	5	5	5
	Body Weight	Median	28.31	27.77	28.4	28.35	28.28
	[g]	Mean	28.358	27.786	28.4	28.26	28.458
		[S.D.]	2.07428	2.00067	2.26169	2.27886	2.09735
	BWC [%]		100	97.9829	100.148	99.6544	100.353
	Meas.		Gr. B M1	Gr. B M2	Gr. B M3	Gr. B M4	Gr. B M5
B	(n)		4	4	4	4	4
	Body Weight	Median	28.9	28.83	28.59	27.635	28.66
	[g]	Mean	28.94	28.635	28.6525	27.5925	28.6675
		[S.D.]	0.684154	0.48308	0.18518	0.263233	0.468499
	BWC [%]	Mean	100	98.9461	99.0066	95.3438	99.0584
	Meas.		Gr. C M1	Gr. C M2	Gr. C M3	Gr. C M4	Gr. C M5
C	(n)		4	4	4	4	4
	Body Weight	Median	26.385	26.005	25.08	24.97	26.87
	[g]	Mean	27.0925	26.43	25.7375	25.3825	27.1575
		[S.D.]	2.1706	2.50396	2.38139	2.82126	2.12618
	BWC [%]	Mean	100	97.5547	94.9986	93.6883	100.24
	Meas.		Gr. D M1	Gr. D M2	Gr. D M3	Gr. D M4	Gr. D M5
D	(n)		4	4	4	4	4
	Body Weight	Median	28.08	27.485	27.21	26.595	27.575
	[g]	Mean	27.9125	27.885	27.51	26.685	27.85
		[S.D.]	1.70682	1.39853	1.09154	1.569	1.17056
	BWC [%]	Mean	100	99.9015	98.558	95.6023	99.7761
	Meas.		Gr. E M1	Gr. E M2	Gr. E M3	Gr. E M4	Gr. E M5
E	(n)		4	4	4	4	4
	Body Weight	Median	26.88	27.945	28.99	28.16	28.815
	[g]	Mean	27.23	27.92	28.8975	28.205	29.0475
		[S.D.]	1.81295	1.91303	1.48217	2.23532	1.87642
	BWC [%]	Mean	100	102.534	106.124	103.581	106.675
	Table for Graph: BW Mean
	Day		15	17	21	23	27
		A -Vehicle	28.358	27.786	28.4	28.26	28.458
		B -Navitoclax + Taselisib	28.94	28.635	28.6525	27.5925	28.6675
		C -Trametinib + MK-2206	27.0925	26.43	25.7375	25.3825	27.1575
		D -Navitoclax + PHT-427	27.9125	27.885	27.51	26.685	27.85
		E -Gemcitabine	27.23	27.92	28.8975	28.205	29.0475
	Table for Graph: BW Change
	Day		15	17	21	23	27
		A -Vehicle	100	97.9829	100.148	99.6544	100.353
		B -Navitoclax +	100	98.9461	99.0066	95.3438	99.0584
		C -Trametinib +	100	97.5547	94.9986	93.6883	100.24
		D -Navitoclax +	100	99.9015	98.558	95.6023	99.7761
		E -Gemcitabine	100	102.534	106.124	103.581	106.675
	Table for Graph: S.D.
	Day		15	17	21	23	27
		A -Vehicle	2.07428	2.00067	2.26169	2.27886	2.09735
		B -Navitoclax +	0.684154	0.48308	0.18518	0.263233	0.468499
		C -Trametinib +	2.1706	2.50396	2.38139	2.82126	2.12618
		D -Navitoclax +	1.70682	1.39853	1.09154	1.569	1.17056
		E -Gemcitabine	1.81295	1.91303	1.48217	2.23532	1.87642
								103

## Sheet: Tabelle1
Nutzer	Zugriff am/um	Rechner-Name
wowalt	2019-08-19 12:47:42	013-WALT
wowalt	2019-08-21 10:38:40	013-WALT
wowalt	2019-08-21 10:45:38	013-WALT
wowalt	2019-08-21 13:01:02	013-WALT
		202-MESSPL-02
		202-MESSPL-02
		013-WALT
		215-SCHOLL
		215-SCHOLL
		013-WALT
		202-MESSPL-02
		215-SCHOLL
		215-SCHOLL
		215-SCHOLL
		215-SCHOLL
		013-WALT
		013-WALT
		013-WALT
		013-WALT

[truncated: 1 more sheets: TemplateInformation]
