# Supplementary material for: Patient‐specific logic models of signaling pathways from screenings on cancer biopsies to prioritize personalized combination therapies
Source: Mol Syst Biol. 2020 Feb 19;16(2):e8664. doi: 10.15252/msb.20188664 (PMC7029724; doi:10.15252/msb.20188664)
Supplement: Supplementary file 4 — Dataset EV3 [file MSB-16-e8664-s004.xls]

## Sheet: Summary
Title:	Drug combination testing in the human pancreas carcinoma model BxPC3
Animals:	NMRI nu/nu	female
Tumor:	BxPC3
Therapy:
Group	No.	Treatment	0	Application Route	Sequence Days	Dose	Deaths	max BW-Loss	optimum T/C
0	mice	0	0	0	0	mg/kg/inj.	(days)	(%)	(%, TV)
0	0	0	0	0	0	0
A	5	Vehicle	0	p.o.	Q1D	0
0	0	0	0	0	0	0
0	0	0	0	0	0	0
B	5	Navitoclax +	0	p.o.	Q1D	100 mg/kg	B1 (day 45)	4% (day 36)	40,7% (day 40)
0	0	Taselisib	0	p.o.	Q1D	2,5 mg/kg
0	0	0	0	0	0	0
C	5	Trametinib +	0	p.o.	Q1D	1 mg/kg		8% (day 36)	26,4% (day 47)
0	0	MK-2206	0	p.o.	Day 0,2,4,7,9,11	120 mg/kg
0	0	0	0	0	0	0
D	5	Navitoclax +	0	p.o.	Q1D	100 mg/kg	D4 (day 40)	3% (day 36)	59,3% (day 40)
0	0	PHT-427	0	p.o.	BID x 10 days	200 mg/kg
0	0	0	0	0	0	0
E	5	Gemcitabine	0	i.p.	once/week	100 mg/kg		3% (day 43)	53,9% (day 54)
0	0	0	0	0	0	0

## Sheet: Treatment_groups
	Experiment						Study	16418
	Title	#REF!	Drug combination testing in the human pancreas carcinoma model BxPC3				Date:	2019-06-12	#REF!
	#REF!	#REF!					Scientist:	Prof. W. Walther	#REF!
	Sponsor	#REF!	Bioquant BQ (Prof. J. Saez-Rdriguez)	#REF!	#REF!	#REF!	Assistent:	Bü	#REF!
	Address / Phone	#REF!	Universitätsklinikum Heidelberg, Im Neuenheimer Feld 267, 69120 Heidelberg	#REF!	0	#REF!	Experiment finished (Y/N)		Yes
		T V V:	Anz.Ther.: Reg 0010/19			Time scheduled:	08.08.2019 beendet	GVO (Y/N):	No
	Animals	Mice	Animal age	6-8 weeks	Total number of animals		25	Sex	female
	Groups	Strain	Tumor/Cells	Origin	Cell count	Inoculation	Day		Sterile assay
	A-E	NMRI nu/nu	BxPC3	in vitro	1x10^6	s.c.	0		0
	0	0	P10	0	0	0	0		0
	0	0	Viab: 99%	0	0	0	0		0
	0	0	0	0	0	0	0		0
	Parameters						Others (please specify!)
			Body weight	Survival	Tumor volume		0
	Groups	A-E	x	0	x		0
	Day	0	1xweek	0	2xweek		0
	Test substances		Navitoclax			Standard-	Gemcitabine
			Taselisib			substances	0
			Trametinib				0
			MK-2206				0
			PHT-427				0
					FACS:	Preservation:		If organ:
									please select
											Aktuelle
	Remarks:	Therapy from palpable tumor size									Versuch Nr.:	16418
		End of experiment: ethical endpoint
		5
	Group	No.	Treatment		Application Route	Sequence Days	Hours	Dose	Special
		mice						mg/kg/inj.	comments
	A	5	Vehicle		p.o.	Q1D
	B	5	Navitoclax +		p.o.	Q1D		100 mg/kg
			Taselisib		p.o.	Q1D		2,5 mg/kg	6 days/week
	C	5	Trametinib +		p.o.	Q1D		1 mg/kg
			MK-2206		p.o.	Day 0,2,4,7,9,11		120 mg/kg
	D	5	Navitoclax +		p.o.	Q1D		100 mg/kg
			PHT-427		p.o.	BID x 10 days		200 mg/kg
	E	5	Gemcitabine		i.p.	once/week		100 mg/kg

## Sheet: Samples
MV:	16418
Date:	2019-06-12
Experiment Finished:		Yes
List of samples and autopsy
Group /	Date	Day	Tumor	Tumor	Tumor	Tumor	Liver	Liver	Liver	Liver	Lung	Lung	Lung	Lung	Kidney	Kidney	Kidney	Kidney	please select	please select	please select	please select	EDTA-BLOOD	SERUM	EDTA-PLASMA	Li Hep-PLASMA	FACS Blut	FACS Tumor	FACS Milz	FACS KM	FACS Thymus	COD Cause of Death	Findings
Mouse			weight (g)	schock	Tissue Tec	FFPE	weight (g)	schock	Tissue Tec	FFPE	weight (g)	schock	Tissue Tec	FFPE	weight (g)	schock	Tissue Tec	FFPE	in (g)	schock	Tissue Tec	FFPE
A1	2019-08-08	57	0.831	X																												study end
A2	2019-08-08	57	0.378	X																												study end
A3	2019-08-08	57	1.085	X																												study end
A4	2019-08-08	57	1.6368	X																												study end
	Mean:		0.9827
	SD:		0.525036
B1	2019-07-27	45	-	X																												died
B2	2019-08-08	57	0.4538	X																												study end
B3	2019-08-08	57	0.492	X																												study end
B4	2019-08-08	57	1.28	X																												study end
	Mean:		0.741933
	SD:		0.466371
C1	2019-08-08	57	0.445	X																												study end
C2	2019-08-08	57	0.176	X																												study end
C3	2019-08-08	57	0.184	X																												study end
C4	2019-08-08	57	0.705	X																												study end
	Mean:		0.3775
	SD:		0.251566
D1	2019-08-08	57	1.164	X																												study end
D2	2019-08-08	57	0.798	X																												study end
D3	2019-08-08	57	0.796	X																												study end
D4	2019-07-22	40	-	-																												died
	Mean:		0.919333
	SD:		0.21189
E1	2019-08-08	57	1.082	X																												study end
E2	2019-08-08	57	0.349	X																												study end
E3	2019-08-08	57	0.758	X																												study end
E4	2019-08-08	57	1.36	X																												study end
	Mean:		0.88725
	SD:		0.435063

## Sheet: Compounds
Compounds
Group	Treatment		Code No.	Manufacturer	Receipt	Batch	Storage	Solvent	Description of formulation	Rest
	0
A	Vehicle
	0
	0
B	Navitoclax +			Selleckchem	2019-05-24				5% DMSO,NaCl + Tween
	Taselisib			Selleckchem	2019-05-24				5% DMSO,NaCl + Tween
	0
C	Trametinib +			Selleckchem	2019-05-24				0,5% Methocel
	MK-2206			Selleckchem	2019-05-24				15% captisol
	0
D	Navitoclax +			Selleckchem	2019-05-24				5% DMSO,NaCl + Tween
	PHT-427			Selleckchem	2019-05-24				5% DMSO+corn oil/Ultrasound
	0
E	Gemcitabine			Selleckchem	2019-05-24				NaCl
	0

## Sheet: Documentation
Documentation																								.--- Analgesie ---
						Drug	Charge	App.-volume / animal (ml)	Number of animals	Total amount of drug (mg)	Abbr.	Comments		App.- concentration (mg/ml)										Metacam
Study:	16418	Start Date:	2019-06-12		1																			Tramadol
	Behandlungsbeginn:		2019-07-15		2																			.--- Anaestesie ---
	verantw. Assistent:		Bü		3																			Etomidat
	Tumormodell / aus Passage:		BxPC3	P8	4																			Hypnomidat
	Gewebebeschaffenheit:		Zellen		5																			Isofluran
	Spezies / Stamm:		Mice	NMRI nu/nu	6																			Ketamin
	Geschlecht:		female		7																			Xylazin
	Züchter:		Janvier																					.--- Antibiotikum ---
	Lieferdatum:		2019-06-04																					Gentamyzin
	Sterilprobe:
Date	Study day	Treatm.-Day	TA	Event or action		Treatments (if treatment = X, record each dose change in box)
2019-06-12	0		Bü	Injection of cells		Gruppen:	Gr. A	Gr. B	Gr. B	Gr. C	Gr. C	Gr. D	Gr. D	Gr. E
2019-06-17	5		Bü	Visite		Treatment:	Vehicle	Navitoclax +	Taselisib	Trametinib +	MK-2206	Navitoclax +	PHT-427	Gemcitabine
2019-06-24	12		Bü	Visite		Sequence Day:	Q1D	Q1D	Q1D	Q1D	Day 0,2,4,7,9,11	Q1D	BID x 10 days	once/week
2019-06-27	15		Bü	Visite		Dose:		100 mg/kg	2,5 mg/kg	1 mg/kg	120 mg/kg	100 mg/kg	200 mg/kg	100 mg/kg
2019-07-01	19		Bü	Visite		2019-07-15	x	x	x	x	x	x	x	x
2019-07-04	22		Bü	Visite		2019-07-16	x	x	x	x	-	x	x	-
2019-07-08	26		Bü	TV/BW		2019-07-17	x	x	x	x	x	x	x	-
2019-07-15	33	1	Bü	TV/BW,randomization, groups smaller in n!		2019-07-18	x	x	x	x	-	x	x	-
2019-07-16	34	2	Bü	treatm.		2019-07-19	x	x	x	x	x	x	x	-
2019-07-17	35	3	Bü	treatm.		2019-07-20	x	x	x	x	-	x	x	-
2019-07-18	36	4	Bü	treatm.,TV/BW		2019-07-21	x	x	-	-	-	x	x	-
2019-07-19	37	5	Gro	treatm.		2019-07-22	x	x	x	x	x	x	x	x
2019-07-20	38	6	Gro	treatm.		2019-07-23	x	x	x	x	-	x	x	-
2019-07-21	39	7	Dab	treatm., Taselisib treatment paused		2019-07-24	x	x	x	x	x	x	x	-
2019-07-22	40	8	Bü	treatm.,TV/BW		2019-07-25	x	x	-	x	-	x	-	-
2019-07-22	40	8	Gro	D4 died, no sampling		2019-07-26	x	x	-	x	x	x	-	-
2019-07-23	41	9	Bü	treatm.
2019-07-24	42	10	Bü	treatm.
2019-07-24	42	10	Bü	treatm.
2019-07-25	43	11	Gro	treatm., BW/TV
2019-07-26	44	12	Gro	final treatm.
2019-07-27	45	13	Bü	B1 died
2019-07-29	47	15	Bü	TV/BW
2019-08-08	57	25	Bü	TV/BW, study termination and sampling

## Sheet: TV_Values
Tumor Volume Values [cm³]												RTV Values (RTV = Relative tumor volume: quote of TV (Day X) / TV (Day 0)
Study:	16418	1. Meas.	2. Meas.	3. Meas.	4. Meas.	5. Meas.	6. Meas.	7. Meas.	8. Meas.			2. Meas.	3. Meas.	4. Meas.	5. Meas.	6. Meas.	7. Meas.	8. Meas.
Date	2019-06-12	TV [cm³]	TV [cm³]	TV [cm³]	TV [cm³]	TV [cm³]	TV [cm³]	TV [cm³]	TV [cm³]			RTV	RTV	RTV	RTV	RTV	RTV	RTV
Group	Day	33	36	40	43	47	50	54	57		Day	36	40	43	47	50	54	57
A	A1	0.129	0.226	0.413	0.429	0.535	0.7	0.797	0.999		A1	1.8	3.2	3.3	4.1	5.4	6.2	7.7
	A2	0.121	0.113	0.161	0.167	0.345	0.381	0.517	0.499		A2	0.9	1.3	1.4	2.9	3.1	4.3	4.1
	A3	0.117	0.201	0.252	0.292	0.68	0.804	1.032	1.393		A3	1.7	2.2	2.5	5.8	6.9	8.8	11.9
	A4	0.15	0.233	0.36	0.479	0.861	1.051	1.507	1.925		A4	1.6	2.4	3.2	5.7	7	10	12.8
B	B1	0.121	0.121	0.159	0.157						B1	1	1.3	1.3
	B2	0.091	0.072	0.107	0.096	0.27	0.209	0.282	0.501		B2	0.8	1.2	1.1	3	2.3	3.1	5.5
	B3	0.104	0.097	0.071	0.07	0.173	0.243	0.286	0.495		B3	0.9	0.7	0.7	1.7	2.3	2.8	4.8
	B4	0.176	0.179	0.22	0.233	0.537	0.716	0.981	1.093		B4	1	1.3	1.3	3.1	4.1	5.6	6.2
C	C1	0.109	0.07	0.125	0.121	0.192	0.283	0.308	0.417		C1	0.6	1.1	1.1	1.8	2.6	2.8	3.8
	C2	0.088	0.057	0.048	0.044	0.043	0.087	0.124	0.169		C2	0.6	0.5	0.5	0.5	1	1.4	1.9
	C3	0.136	0.103	0.055	0.05	0.095	0.122	0.175	0.204		C3	0.8	0.4	0.4	0.7	0.9	1.3	1.5
	C4	0.167	0.146	0.176	0.168	0.309	0.328	0.42	0.632		C4	0.9	1.1	1	1.9	2	2.5	3.8
D	D1	0.136	0.153	0.219	0.27	0.478	0.628	0.898	1.222		D1	1.1	1.6	2	3.5	4.6	6.6	9
	D2	0.136	0.133	0.135	0.24	0.469	0.482	0.481	0.667		D2	1	1	1.8	3.4	3.5	3.5	4.9
	D3	0.111	0.123	0.114	0.154	0.426	0.556	0.812	0.95		D3	1.1	1	1.4	3.8	5	7.3	8.6
	D4	0.118	0.18	0.235							D4	1.5	2
E	E1	0.148	0.161	0.166	0.212	0.216	0.926	0.592	1.063		E1	1.1	1.1	1.4	1.5	6.3	4	7.2
	E2	0.104	0.081	0.163	0.153	0.195	0.219	0.266	0.347		E2	0.8	1.6	1.5	1.9	2.1	2.6	3.3
	E3	0.105	0.111	0.161	0.209	0.314	0.327	0.367	0.526		E3	1.1	1.5	2	3	3.1	3.5	5
	E4	0.148	0.194	0.313	0.314	0.633	0.683	0.852	1.046		E4	1.3	2.1	2.1	4.3	4.6	5.8	7.1

## Sheet: BW_Values
Body Weight Values [g]
Study:	16418	1. Meas.	2. Meas.	3. Meas.	4. Meas.	5. Meas.	6. Meas.	7. Meas.	8. Meas.
Date	2019-06-12	BW [g]	BW [g]	BW [g]	BW [g]	BW [g]	BW [g]	BW [g]	BW [g]
Group	Day	33	36	40	43	47	50	54	57
A	A1	31.62	31.61	32.78	31.23	33.09	32.62	34.05	34.73
	A2	31.25	32.56	32.04	30.99	31.15	32.22	32.71	32.96
	A3	31.77	30.69	32.13	30.63	32.48	31.1	31.56	31.21		1
	A4	32.26	32.43	32.95	31.99	31.69	30.92	30.86	30.16
B	B1	29.76	27.83	27.04	26.37
	B2	29.25	29.12	29.84	29.52	30.6	31.6	33.04	32.97
	B3	34.01	32.83	34.03	33.77	33.72	35.75	37.1	35.97
	B4	30.66	28.43	29.43	29.76	29.76	30.35	31.33	29.25
C	C1	30.39	28.43	29.85	28.87	29.32	30.36	32.41	32.41
	C2	28.68	25.98	28.83	26.91	27.48	28.27	28.98	29.34
	C3	26.64	24.74	31.09	29.03	30.01	31.45	31.66	31.95
	C4	30.35	27.9	28.91	28.16	29.15	29.72	30.84	30.48
D	D1	31.42	30.61	29.33	29.93	31.95	32.95	33.92	33.93
	D2	29.39	28.12	30.51	28.87	29.09	29.94	30.35	29.68
	D3	30.77	29.5	30.62	29.72	31.3	32.95	35.33	35.95
	D4	29.67	29.44	31.05
E	E1	30.4	29.72	30.77	30.01	30.24	31.59	32.98	32.15
	E2	27.96	28.57	29.06	27.72	27.91	28.96	29.43	30.53
	E3	29.06	28.68	29.31	27.75	29.03	29.7	30.49	29.78
	E4	31.32	30.86	31.94	29.97	31.28	31.76	31.62	29.85

## Sheet: TV_Statistics
Tumor Volume Statistics (all values in cm³)
Study:	16418		Date:	2019-06-12
	Meas.		1	2	3	4	5	6	7	8
	Date:		2019-07-15	2019-07-18	2019-07-22	2019-07-25	2019-07-29	2019-08-01	2019-08-05	2019-08-08
Group	Day:		33	36	40	43	47	50	54	57	360
A	(n)		4	4	4	4	4	4	4	4
	Tumor Volume	Median	0.125	0.2135	0.306	0.3605	0.6075	0.752	0.9145	1.196
	[cm³]	Mean	0.12925	0.19325	0.2965	0.34175	0.60525	0.734	0.96325	1.204
		[S.D.]	0.0147054	0.0552351	0.112465	0.140787	0.218831	0.277581	0.419193	0.604045
	RTV	Median	1	1.65	2.3	2.85	4.9	6.15	7.5	9.8
		Mean	1	1.5	2.275	2.6	4.625	5.6	7.325	9.125
	Meas.		Gr. B M1	Gr. B M2	Gr. B M3	Gr. B M4	Gr. B M5	Gr. B M6	Gr. B M7	Gr. B M8
B	(n)		4	4	4	4	3	3	3	3
	Tumor Volume	Median	0.1125	0.109	0.133	0.1265	0.27	0.243	0.286	0.501
	[cm³]	Mean	0.123	0.11725	0.13925	0.139	0.326667	0.389333	0.516333	0.696333
		[S.D.]	0.0374077	0.0457703	0.0648299	0.0725029	0.1885	0.283412	0.402418	0.343537
	RTV	Median	1	0.95	1.25	1.2	3	2.3	3.1	5.5
		Mean	1	0.925	1.125	1.1	2.6	2.9	3.83333	5.5
	T/C [%]		95.1644	60.6727	46.9646	40.673	53.9722	53.0427	53.6033	57.835
	Meas.		Gr. C M1	Gr. C M2	Gr. C M3	Gr. C M4	Gr. C M5	Gr. C M6	Gr. C M7	Gr. C M8
C	(n)		4	4	4	4	4	4	4	4
	Tumor Volume	Median	0.1225	0.0865	0.09	0.0855	0.1435	0.2025	0.2415	0.3105
	[cm³]	Mean	0.125	0.094	0.101	0.09575	0.15975	0.205	0.25675	0.3555
		[S.D.]	0.0342053	0.0397073	0.0608988	0.0595224	0.117102	0.118358	0.133645	0.214452
	RTV	Median	1	0.7	0.8	0.75	1.25	1.5	1.95	2.85
		Mean	1	0.725	0.775	0.75	1.225	1.625	2	2.75
	T/C [%]		96.7118	48.6417	34.0641	28.0176	26.3941	27.9292	26.6546	29.5266
	Meas.		Gr. D M1	Gr. D M2	Gr. D M3	Gr. D M4	Gr. D M5	Gr. D M6	Gr. D M7	Gr. D M8
D	(n)		4	4	4	3	3	3	3	3
	Tumor Volume	Median	0.127	0.143	0.177	0.24	0.469	0.556	0.812	0.95
	[cm³]	Mean	0.12525	0.14725	0.17575	0.221333	0.457667	0.555333	0.730333	0.946333
		[S.D.]	0.0127377	0.0251446	0.0601519	0.0602107	0.0277909	0.0730023	0.220169	0.277518
	RTV	Median	1	1.1	1.3	1.8	3.5	4.6	6.6	8.6
		Mean	1	1.175	1.4	1.73333	3.56667	4.36667	5.8	7.5
	T/C [%]		96.9052	76.1966	59.2749	64.7647	75.6161	75.6585	75.8197	78.5991
	Meas.		Gr. E M1	Gr. E M2	Gr. E M3	Gr. E M4	Gr. E M5	Gr. E M6	Gr. E M7	Gr. E M8
E	(n)		4	4	4	4	4	4	4	4
	Tumor Volume	Median	0.1265	0.136	0.1645	0.2105	0.265	0.505	0.4795	0.786
	[cm³]	Mean	0.12625	0.13675	0.20075	0.222	0.3395	0.53875	0.51925	0.7455
		[S.D.]	0.0251181	0.0504538	0.0748615	0.0670671	0.202423	0.325499	0.26034	0.364275
	RTV	Median	1	1.1	1.55	1.75	2.45	3.85	3.75	6.05
		Mean	1	1.075	1.575	1.75	2.675	4.025	3.975	5.65
	T/C [%]		97.6789	70.7633	67.7066	64.9598	56.0925	73.3992	53.906	61.9186
	Table for Graph: TV Mean
	DAY		33	36	40	43	47	50	54	57
		A -Vehicle	0.12925	0.19325	0.2965	0.34175	0.60525	0.734	0.96325	1.204
		B -Navitoclax + Taselisib	0.123	0.11725	0.13925	0.139	0.326667	0.389333	0.516333	0.696333
		C -Trametinib + MK-2206	0.125	0.094	0.101	0.09575	0.15975	0.205	0.25675	0.3555
		D -Navitoclax + PHT-427	0.12525	0.14725	0.17575	0.221333	0.457667	0.555333	0.730333	0.946333
		E -Gemcitabine	0.12625	0.13675	0.20075	0.222	0.3395	0.53875	0.51925	0.7455
	Table for Graph: RTV Median
	DAY		33	36	40	43	47	50	54	57
		A -Vehicle	1	1.65	2.3	2.85	4.9	6.15	7.5	9.8
		B -Navitoclax +	1	0.95	1.25	1.2	3	2.3	3.1	5.5
		C -Trametinib +	1	0.7	0.8	0.75	1.25	1.5	1.95	2.85
		D -Navitoclax +	1	1.1	1.3	1.8	3.5	4.6	6.6	8.6
		E -Gemcitabine	1	1.1	1.55	1.75	2.45	3.85	3.75	6.05
	Table for Graph: RTV Mean
	DAY		33	36	40	43	47	50	54	57
		A -Vehicle	1	1.5	2.275	2.6	4.625	5.6	7.325	9.125
		B -Navitoclax +	1	0.925	1.125	1.1	2.6	2.9	3.83333	5.5
		C -Trametinib +	1	0.725	0.775	0.75	1.225	1.625	2	2.75
		D -Navitoclax +	1	1.175	1.4	1.73333	3.56667	4.36667	5.8	7.5
		E -Gemcitabine	1	1.075	1.575	1.75	2.675	4.025	3.975	5.65
	SEM for	Meas.	1	2	3	4	5	6	7	8
	Tumor	Date:	2019-07-15	2019-07-18	2019-07-22	2019-07-25	2019-07-29	2019-08-01	2019-08-05	2019-08-08
	Volume	Day:	33	36	40	43	47	50	54	57
	A -Vehicle	[SEM]	0.00735272	0.0276176	0.0562324	0.0703934	0.109415	0.138791	0.209597	0.302023
	B -Navitoclax +	[SEM]	0.0187038	0.0228851	0.032415	0.0362514	0.108831	0.163628	0.232336	0.198341
	C -Trametinib +	[SEM]	0.0171026	0.0198536	0.0304494	0.0297612	0.0585511	0.0591791	0.0668224	0.107226
	D -Navitoclax +	[SEM]	0.00636887	0.0125723	0.0300759	0.0347627	0.0160451	0.0421479	0.127115	0.160225
	E -Gemcitabine	[SEM]	0.012559	0.0252269	0.0374308	0.0335336	0.101211	0.162749	0.13017	0.182138
											360

## Sheet: BW_Statistics
Body Weight Statistics [g]
Study:	16418		Date:	2019-06-12
	Meas.		1	2	3	4	5	6	7	8
	Date:		2019-07-15	2019-07-18	2019-07-22	2019-07-25	2019-07-29	2019-08-01	2019-08-05	2019-08-08
Group	Day:		33	36	40	43	47	50	54	57	360
A	(n)		4	4	4	4	4	4	4	4
	Body Weight	Median	31.695	32.02	32.455	31.11	32.085	31.66	32.135	32.085
	[g]	Mean	31.725	31.8225	32.475	31.21	32.1025	31.715	32.295	32.265
		[S.D.]	0.41829	0.864229	0.457129	0.5755	0.85539	0.833527	1.39663	2.00859
	BWC [%]		100	100.307	102.364	98.3767	101.19	99.9685	101.797	101.702
	Meas.		Gr. B M1	Gr. B M2	Gr. B M3	Gr. B M4	Gr. B M5	Gr. B M6	Gr. B M7	Gr. B M8
B	(n)		4	4	4	4	3	3	3	3
	Body Weight	Median	30.21	28.775	29.635	29.64	30.6	31.6	33.04	32.97
	[g]	Mean	30.92	29.5525	30.085	29.855	31.36	32.5667	33.8233	32.73
		[S.D.]	2.14089	2.24767	2.9054	3.0328	2.08653	2.82681	2.96369	3.36642
	BWC [%]	Mean	100	95.5773	97.2995	96.5556	101.423	105.326	109.39	105.854
	Meas.		Gr. C M1	Gr. C M2	Gr. C M3	Gr. C M4	Gr. C M5	Gr. C M6	Gr. C M7	Gr. C M8
C	(n)		4	4	4	4	4	4	4	4
	Body Weight	Median	29.515	26.94	29.38	28.515	29.235	30.04	31.25	31.215
	[g]	Mean	29.015	26.7625	29.67	28.2425	28.99	29.95	30.9725	31.045
		[S.D.]	1.77254	1.71048	1.05388	0.965449	1.07316	1.32833	1.47498	1.40339
	BWC [%]	Mean	100	92.2368	102.257	97.3376	99.9138	103.222	106.747	106.996
	Meas.		Gr. D M1	Gr. D M2	Gr. D M3	Gr. D M4	Gr. D M5	Gr. D M6	Gr. D M7	Gr. D M8
D	(n)		4	4	4	3	3	3	3	3
	Body Weight	Median	30.22	29.47	30.565	29.72	31.3	32.95	33.92	33.93
	[g]	Mean	30.3125	29.4175	30.3775	29.5067	30.78	31.9467	33.2	33.1867
		[S.D.]	0.948626	1.01864	0.736178	0.561278	1.49923	1.73782	2.56689	3.20041
	BWC [%]	Mean	100	97.0474	100.214	97.3416	101.542	105.391	109.526	109.482
	Meas.		Gr. E M1	Gr. E M2	Gr. E M3	Gr. E M4	Gr. E M5	Gr. E M6	Gr. E M7	Gr. E M8
E	(n)		4	4	4	4	4	4	4	4
	Body Weight	Median	29.73	29.2	30.04	28.86	29.635	30.645	31.055	30.19
	[g]	Mean	29.685	29.4575	30.27	28.8625	29.615	30.5025	31.13	30.5775
		[S.D.]	1.47769	1.06897	1.34469	1.30208	1.46197	1.38892	1.5234	1.10156
	BWC [%]	Mean	100	99.2336	101.971	97.2292	99.7642	102.754	104.868	103.007
	Table for Graph: BW Mean
	Day		33	36	40	43	47	50	54	57
		A -Vehicle	31.725	31.8225	32.475	31.21	32.1025	31.715	32.295	32.265
		B -Navitoclax + Taselisib	30.92	29.5525	30.085	29.855	31.36	32.5667	33.8233	32.73
		C -Trametinib + MK-2206	29.015	26.7625	29.67	28.2425	28.99	29.95	30.9725	31.045
		D -Navitoclax + PHT-427	30.3125	29.4175	30.3775	29.5067	30.78	31.9467	33.2	33.1867
		E -Gemcitabine	29.685	29.4575	30.27	28.8625	29.615	30.5025	31.13	30.5775
	Table for Graph: BW Change
	Day		33	36	40	43	47	50	54	57
		A -Vehicle	100	100.307	102.364	98.3767	101.19	99.9685	101.797	101.702
		B -Navitoclax +	100	95.5773	97.2995	96.5556	101.423	105.326	109.39	105.854
		C -Trametinib +	100	92.2368	102.257	97.3376	99.9138	103.222	106.747	106.996
		D -Navitoclax +	100	97.0474	100.214	97.3416	101.542	105.391	109.526	109.482
		E -Gemcitabine	100	99.2336	101.971	97.2292	99.7642	102.754	104.868	103.007
	Table for Graph: S.D.
	Day		33	36	40	43	47	50	54	57
		A -Vehicle	0.41829	0.864229	0.457129	0.5755	0.85539	0.833527	1.39663	2.00859
		B -Navitoclax +	2.14089	2.24767	2.9054	3.0328	2.08653	2.82681	2.96369	3.36642
		C -Trametinib +	1.77254	1.71048	1.05388	0.965449	1.07316	1.32833	1.47498	1.40339
		D -Navitoclax +	0.948626	1.01864	0.736178	0.561278	1.49923	1.73782	2.56689	3.20041
		E -Gemcitabine	1.47769	1.06897	1.34469	1.30208	1.46197	1.38892	1.5234	1.10156
											360

## Sheet: Tabelle1
Nutzer	Zugriff am/um	Rechner-Name
epo	2019-07-29 11:44:02	202-MESSPL-02
epo	2019-08-01 12:06:15	202-MESSPL-02
epo	2019-08-05 07:57:51	202-MESSPL-02
wowalt	2019-08-05 14:29:00	013-WALT
wowalt	2019-08-06 11:13:55	013-WALT
wowalt	2019-08-06 11:14:56	013-WALT
epo	2019-08-08 07:45:42	202-MESSPL-02
buet	2019-08-08 08:50:52	214-BUET-PC
wowalt	2019-08-12 09:56:21	013-WALT
wowalt	2019-08-12 10:12:19	013-WALT
wowalt	2019-08-12 10:20:05	013-WALT
wowalt	2019-08-13 15:36:04	013-WALT
wowalt	2019-08-19 12:41:29	013-WALT
wowalt	2019-08-21 10:45:46	013-WALT
wowalt	2019-08-21 14:17:00	013-WALT
		202-MESSPL-02
		202-MESSPL-02
		202-MESSPL-01
		202-MESSPL-01

[truncated: 1 more sheets: TemplateInformation]
